# Supplementary material for: Chitosan Oligosaccharides Alleviate Heat-Stress-Induced Lipid Metabolism Disorders by Suppressing the Oxidative Stress and Inflammatory Response in the Liver of Broilers
Source: Antioxidants (Basel). 2023 Jul 27;12(8):1497. doi: 10.3390/antiox12081497 (PMC10451627; doi:10.3390/antiox12081497)
Supplement: Supplementary file 1 [file antioxidants-12-01497-s001.zip]

Archive with 1 entries (1 files):
- antioxidants-2495973-supplementary.pdf
